# Supplementary material for: Drug-Associated Parosmia: New Perspectives from the WHO Safety Database
Source: J Clin Med. 2022 Aug 9;11(16):4641. doi: 10.3390/jcm11164641 (PMC9409668; doi:10.3390/jcm11164641)
Supplement: Supplementary file 1 [file jcm-11-04641-s001.zip]

Archive with 1 entries (1 files):
- jcm-1853796-supplementary.pdf
